# Supplementary material for: Diagnostic Accuracy of Golgi Protein 73 (GP73) for Liver Fibrosis Staging in Metabolic Dysfunction-Associated Steatotic Liver Disease: A Scoping Review and Cohort Study
Source: Diagnostics (Basel). 2025 Feb 24;15(5):544. doi: 10.3390/diagnostics15050544 (PMC11898419; doi:10.3390/diagnostics15050544)
Supplement: Supplementary file 1 [file diagnostics-15-00544-s001.zip]

Archive with 1 entries (1 files):
- diagnostics-3431487-supplementary.pdf
